# Supplementary material for: A cross-sectional study to identify the distribution and characteristics of licensed and unlicensed private drug shops in rural Eastern Uganda to inform an iCCM intervention to improve health outcomes for children under five years
Source: PLoS One. 2019 Jan 9;14(1):e0209641. doi: 10.1371/journal.pone.0209641 (PMC6326429; doi:10.1371/journal.pone.0209641)
Supplement: S1 File — (CSV) [file pone.0209641.s001.csv]

questionnaire_code	interviewercode	subdistrict_code	parish_code	villagecode	consent	quest_complete	gps_collected	shop_code	open_closed	respond_status	worker_pay	owner_training	respondent_owner	worker_training	shop_months	worker_numbers	shop_license_current	shop_license	owner_license	license_register	child_symptoms___1	child_symptoms___2	child_symptoms___3	child_symptoms___4	child_symptoms___5	child_symptoms___6	child_symptoms___7	child_symptoms___8	child_symptoms___9	child_symptoms___10	child_symptoms___11	child_symptoms___12	child_symptoms___13	child_symptoms___99	child_symptoms___98	iccm_knowledge	shop_fridge	shop_windows	shop_sunlight	shop_moisture	shop_storage	shop_pests	shop_gloves	shop_lock	shop_bed	shop_electricity	shop_sells___1	shop_sells___2	shop_sells___3
7	1	6	37	330	1	1	1	7	1	1		98	1		120	3	1	1	2	4	1	0	0	0	1	0	1	0	1	1	1	0	0	0	0	1	2	2	2	1	2	2	1	1	2	1	0	0	0
71	1	6	24	306	1	1	1	71	1	1		5	1		96	2	1	1	2	4	1	0	1	0	1	0	0	0	1	0	1	1	1	0	1	1	2	1	2	1	2	2	1	1	2	1	0	0	0
114	1	1	1	13	1	1	1	114	1	1		5	1		12	1	1	1	2	4	0	0	1	0	0	0	1	0	0	0	0	0	1	0	1	2	2	1	2	1	2	2	1	1	2	1	0	0	0
142	1	8	44	385	1	1	1	142	1	1		5	1		24	2	1	1	2	98	1	0	0	0	1	0	1	0	1	0	1	0	1	0	0	2	2	2	2	1	2	2	1	1	2	1	1	1	1
154	1	8	44	385	1	1	1	154	1	1		5	1		48	1	1	1	2	2	0	0	0	0	0	0	1	0	0	0	1	0	0	0	1	1	2	1	2	1	2	2	1	1	2	1	0	0	0
157	1	8	44	385	1	1	1	157	1	3	1	98	2	5	12	1	1	1	1		0	0	0	0	0	0	0	1	1	0	1	1	0	0	0	1	2	1	2	1	2	2	1	1	2	1	0	0	0
158	1	8	44	389	1	1	1	158	1	1		4	1		240	1	1	1	1		1	0	0	0	0	0	1	1	0	1	1	1	1	0	0	2	2	2	2	2	2	2	1	1	2	1	0	0	0
163	1	8	51	463	1	1	1	163	1	1		4	1		18	2	1	1	1		0	0	1	0	0	0	1	0	0	0	1	0	1	0	1	1	2	1	2	1	2	2	1	1	2	2	0	0	0
172	1	8	52	485	1	1	1	172	1	5	1	2	2	5	8	2	1	1	1		0	0	0	0	0	0	0	0	0	0	1	0	0	0	1	1	2	1	2	1	2	2	1	1	2	2	0	0	0
173	1	8	52	485	1	1	1	173	1	5	1	2	2	4	24	2	1	1	1		0	0	0	0	0	0	0	0	0	1	0	0	0	0	1	2	2	1	2	1	2	2	1	1	2	2	0	0	0
175	1	8	53	494	1	1	1	175	1	2		5	1	2	240	2	1	1	1		1	0	0	0	1	0	1	0	0	0	1	0	0	0	0	2	2	1	2	1	2	2	2	1	2	1	0	0	0
178	1	8	53	494	1	1	1	178	1	5	1	4	2	5	5	1	1	1	1		0	0	0	0	0	0	0	0	0	0	0	0	1	0	1	2	2	1	2	1	2	2	1	1	2	1	0	0	0
5	1	6	36	325	1	1	1	5	1	1		5	1		84	2	2	2			1	0	0	0	0	0	0	0	0	0	0	0	0	0	0	2	2	1	2	1	2	2	2	1	2	1	0	0	0
6	1	6	37	330	1	1	1	6	1	1		98	1		24	2	2	2			0	0	1	0	0	0	0	0	1	1	1	0	1	0	1	2	2	1	2	1	2	2	2	1	2	1	0	0	0
8	1	6	36	317	1	1	1	8	1	1		5	1		36	1	2	2			0	0	0	0	0	0	1	1	0	0	0	0	0	0	1	2	2	1	2	1	1	2	2	1	2	2	0	0	0
10	1	6	33	294	1	1	1	10	1	1		7	1		24	1	2	2			0	0	0	0	0	0	0	0	0	0	1	0	0	0	1	2	2	1	2	1	2	2	1	1	2	2	0	0	0
11	1	6	37	330	1	1	1	11	1	5	1	98	2	5		1	2	1			0	0	0	0	0	0	1	0	0	0	0	1	0	0	0	1	2	2	1	1	2	2	1	1	2	2	0	0	0
12	1	6	35	310	1	1	1	12	1	1		98	1		24	1	2	2			0	0	0	0	0	0	0	0	1	0	1	0	1	0	1	2	2	1	2	1	1	2	1	1	2	2	0	0	0
13	1	6	33	294	1	1	1	13	1	1		7	1		8	4	2	2			0	0	0	0	0	0	1	0	0	0	0	0	0	0	1	1	2	1	2	1	2	2	1	1	1	1	0	0	0
14	1	6	36	321	1	1	1	14	1	2	1	4	1	98	36	2	2	1	2	4	1	1	0	0	1	0	0	0	1	1	0	0	0	0	1	1	2	2	2	1	1	2	2	1	2	2	0	0	0
15	1	6	38	347	1	1	1	15	1	1		5	1		12	1	2	2			0	0	0	0	0	0	0	0	0	0	1	0	0	0	1	1	2	2	2	1	2	2	1	1	2	2	0	0	0
16	1	6	33	294	1	1	1	16	1	1		5	1		72	2	2	2			0	0	0	0	0	0	1	0	0	0	0	0	1	0	1	2	2	1	2	1	2	2	2	1	2	2	0	0	0
17	1	6	37	330	1	1	1	17	1	3	1	98	2	5	24	1	2	2			0	1	0	0	0	0	0	0	0	0	0	0	1	0	0	1	2	2	2	1	2	1	2	1	2	2	0	0	0
18	1	6	38	345	1	1	1	18	1	1		7	1		60	1	2	2			0	0	0	0	0	0	1	0	0	0	0	0	0	0	1	2	2	2	2	1	2	2	2	1	2	2	0	0	0
19	1	6	38	345	1	1	1	19	1	1		5	1		12	2	2	2			0	0	0	0	0	0	0	0	0	0	0	0	1	0	1	2	2	1	2	1	2	2	2	1	2	1	0	0	1
20	1	6	38	345	1	1	1	20	1	1		5	1		60	1	2	2			0	0	1	0	0	0	0	0	1	0	1	0	0	0	1	1	2	2	2	1	2	2	1	1	2	2	0	0	0
21	1	6	39	351	1	1	1	21	1	1		98	1		120	1	2	2			1	0	0	0	0	0	1	0	0	0	0	0	0	0	1	2	2	1	2	1	2	2	2	1	2	2	0	0	0
22	1	6	35	311	1	1	1	22	1	1		5	1		36	1	2	2			0	0	0	1	0	0	0	0	1	0	1	0	0	0	0	2	2	1	2	1	2	2	1	1	2	2	0	0	0
24	1	6	37	330	1	1	1	24	1	5	1	3	2	5		1	2	1	1		1	0	0	0	0	0	0	1	1	1	1	1	1	0	0	2	2	1	2	1	2	2	1	1	2	1	0	0	0
34	1	6	35	310	1	1	1	34	1	1		5	1		10	1	2	2			0	0	0	0	0	0	0	0	0	0	0	0	1	0	1	1	2	1	2	1	2	2	2	1	2	2	0	0	0
35	1	6	39	350	1	1	1	35	1	1		5	1	5	24	1	2	2			0	0	0	0	0	0	0	0	0	0	0	0	0	0	1	2	2	1	2	1	2	2	1	1	2	2	0	0	0
36	1	6	32	288	1	1	1	36	1	1		5	1		7	1	2	2			0	0	0	0	0	0	0	0	0	0	0	0	0	1	0	2	2	1	2	1	2	2	1	1	2	2	0	0	0
37	1	6	39	352	1	1	1	37	1	1		5	1		11	1	2	2			0	0	0	0	0	0	1	1	0	0	0	0	0	0	1	2	2	1	2	1	2	1	1	1	1	2	0	0	0
38	1	6	35	313	1	1	1	38	1	1		5	1		2	1	2	2			0	0	0	0	0	0	0	0	0	0	0	0	0	0	1	2	2	2	2	1	2	2	2	1	2	2	0	0	0
39	1	6	38	344	1	1	1	39	1	3	1	1	2	7	96	1	2	2			0	0	1	0	0	0	1	0	0	0	1	0	0	0	0	1	2	1	2	1	2	2	1	1	2	2	0	0	0
40	1	6	38	342	1	1	1	40	1	1		5	1		1	1	2	2			0	0	1	0	0	0	0	0	1	1	0	0	1	0	1	2	2	1	2	1	2	2	1	1	2	1	0	0	0
41	1	6	35	313	1	1	1	41	1	3	1	1	2	7	4	1	2	96			0	1	0	0	0	0	0	0	0	0	0	0	0	0	1	2	2	2	2	1	2	2	2	1	2	2	0	0	0
42	1	6	35	310	1	1	1	42	1	1		5	1		42	1	2	2			0	0	0	0	0	0	0	1	0	0	1	0	0	0	0	2	2	2	1	1	2	2	2	1	2	2	0	0	0
43	1	6	33	294	1	1	1	43	1	1		5	1		6	2	2	2	2	1	1	1	0	0	0	0	0	0	0	0	0	0	0	1	1	1	2	1	2	1	1	2	1	1	2	2	0	0	0
45	1	6	39	353	1	1	1	45	1	1		98	1		72	2	2	2			0	0	0	0	0	0	1	0	0	0	0	0	0	0	1	1	2	1	2	1	2	2	2	1	2	1	0	0	0
46	1	6	32	286	1	1	1	46	1	5	1	98	2	7	1	2	2	2			0	0	0	0	0	0	0	0	1	0	1	1	0	0	1	2	2	1	2	1	2	2	1	1	2	2	0	0	0
47	1	6	34	297	1	1	1	47	1	1		7	1		48	1	2	2			0	0	0	0	0	0	0	1	0	0	1	1	0	0	0	1	2	2	2	1	2	2	2	1	2	2	0	0	0
48	1	6	35	308	1	1	1	48	1	1		5	1		48	1	2	2			0	0	1	0	0	0	0	0	0	0	0	0	1	0	1	1	2	2	2	1	2	2	1	1	2	2	0	0	0
56	1	6	33	289	1	1	1	56	1	1		5	1		7	1	2	2			0	0	0	0	0	0	1	0	0	0	0	0	0	0	1	2	2	1	2	1	2	2	2	1	2	1	0	0	0
58	1	6	34	297	1	1	1	58	1	3	2	5	2	7	180	1	2	2			0	0	0	0	0	0	0	0	1	0	1	0	1	0	1	2	2	1	2	1	2	2	1	1	2	2	0	0	0
59	1	6	34	297	1	1	1	59	1	5	1	5	2	5	60	1	2	2			0	0	0	0	0	0	1	1	1	0	0	1	0	0	1	2	2	1	2	1	2	2	2	1	2	2	0	0	0
60	1	6	34	306	1	1	1	60	1	5	1	4	1	7	8	3	2	1	1		0	0	0	0	0	0	0	0	1	0	0	0	1	0	1	2	2	1	2	1	2	2	2	1	2	1	0	1	0
61	1	6	34	306	1	1	1	61	1	1		5	1		18	1	2	2			1	0	0	0	0	0	0	0	0	0	0	0	0	0	1	2	2	1	2	2	2	2	2	2	2	2	0	0	0
62	1	5	28	252	1	1	1	62	1	5	1	5	2	5	24	1	2	2			0	0	1	0	0	0	1	0	0	0	0	0	1	0	1	1	2	1	2	1	2	2	2	1	2	1	0	0	0
64	1	5	28	242	1	1	1	64	1	1		5	1		48	1	2	2			0	0	0	0	0	0	0	0	0	0	0	0	1	0	1	2	2	1	2	1	2	2	1	1	2	1	0	0	0
65	1	5	28	242	1	1	1	65	1	1		5	1		216	1	2	2			0	0	0	0	0	0	0	0	0	0	0	1	1	0	1	2	2	1	2	1	2	2	1	1	2	2	0	0	0
66	1	5	28	241	1	1	1	66	1	5	1	4	2	5	24	1	2	2			0	1	0	0	0	0	0	0	1	0	1	0	0	0	1	2	2	1	2	1	2	2	2	1	2	2	0	0	0
67	1	5	28	246	1	1	1	67	1	1		5	1		36	1	2	2			0	0	0	0	0	0	1	0	0	0	0	0	1	0	1	1	2	1	2	1	2	2	1	1	2	2	0	0	0
68	1	5	31	280	1	1	1	68	1	3	1	5	2	5	18	1	2	2			0	0	0	0	0	0	1	0	0	0	0	0	0	0	1	2	2	1	2	1	2	2	1	1	2	2	0	0	0
70	1	5	31	281	1	1	1	70	1	1		5	1		12	1	2	2			0	0	0	0	0	0	0	0	1	0	1	1	0	0	0	2	2	1	2	1	2	2	2	1	2	2	0	0	0
72	1	1	3	34	1	1	1	72	1	1		7	1		84	1	2	2			0	0	1	0	0	0	0	0	0	0	0	0	0	0	1	2	2	1	2	1	2	2	1	1	2	1	0	0	0
84	1	5	29	264	1	1	1	84	1	1		5	1		96	2	2	2			0	0	0	0	1	0	1	0	1	0	0	0	0	0	0	2	2	2	2	1	1	1	2	1	2	2	0	0	0
88	1	5	30	278	1	1	1	88	1	1		98	1		6	1	2	2			1	0	1	0	0	0	1	0	0	0	1	1	0	0	1	1	2	1	2	1	2	2	1	1	2	2	0	0	0
90	1	5	30	279	1	1	1	90	1	5	1	7	2	5	48	2	2	2			0	0	0	0	1	0	0	0	1	0	1	0	0	0	1	2	2	1	2	1	2	2	2	1	2	2	0	0	0
100	1	5	30	276	1	1	1	100	1	1		5	1		6	1	2	2			0	0	0	0	0	0	0	0	0	0	0	0	1	0	0	1	2	1	2	1	2	2	1	1	2	2	0	0	0
110	1	5	30	270	1	1	1	110	1	1		5	1		7	1	2	2			0	0	0	0	0	0	0	0	0	0	0	0	0	0	1	2	2	1	2	1	2	2	2	1	2	2	0	0	0
111	1	5	30	270	1	1	1	111	1	5	1	5	2	5	12	1	2	2			0	0	0	1	0	0	0	0	0	0	0	0	0	0	0	2	2	1	2	1	2	2	2	1	2	2	0	0	0
115	1	1	1	13	1	1	1	115	1	1		7	1		24	1	2	2			0	0	0	0	0	0	1	0	0	0	0	0	0	0	1	2	2	1	2	1	2	2	2	1	2	2	0	0	0
117	1	1	1	12	1	1	1	117	1	5	1	4	2	5	12	1	2	2			0	0	0	0	0	0	0	0	1	0	1	0	1	0	0	2	2	1	2	1	2	2	1	1	2	2	0	0	0
118	1	1	1	12	1	1	1	118	1	1		5	1		36	1	2	2			0	0	0	0	0	0	1	0	0	0	0	0	0	0	1	1	2	1	2	1	2	2	2	1	2	2	0	0	0
120	1	1	1	1	1	1	1	120	1	1		4	1		60	1	2	1	1		1	1	0	0	1	0	1	0	0	1	1	1	0	0	1	2	2	1	2	1	2	2	1	1	2	1	0	0	0
121	1	1	1	1	1	1	1	121	1	1		5	1		12	1	2	1	2	4	0	0	0	0	0	0	1	0	0	1	0	0	1	0	1	2	2	1	2	1	2	2	1	1	2	2	0	0	0
124	1	1	4	37	1	1	1	124	1	5	1	98	2	4	24	2	2	2			1	0	0	0	0	0	0	0	1	0	1	0	1	0	1	2	2	1	2	1	2	2	1	1	2	1	0	0	0
125	1	1	4	37	1	1	1	125	1	98	2	98	2		5		2	2			0	0	0	0	0	0	0	0	0	0	0	0	0	0	0		2	1	2	1	2	2	2	1	2	2	0	0	0
128	1	1	4	37	1	1	1	128	1	1		5	1		108	1	2	2			0	0	1	0	0	0	0	0	0	0	1	1	0	0	1	1	2	2	2	1	1	1	1	1	2	2	0	0	0
132	1	1	4	48	1	1	1	132	1	5	1	5	2	5	12	1	2	2			0	0	1	0	0	0	1	0	0	0	0	0	0	0	0	2	2	1	2	1	2	1	2	1	2	2	0	0	0
135	1	1	2	23	1	1	1	135	1	1		98	1		24	1	2	2			1	0	0	0	1	1	1	0	1	1	1	1	1	0	1	1	2	1	2	1	2	2	1	1	2	2	0	0	0
140	1	1	3	36	1	1	1	140	1	1		5	1		0	1	2	2			1	0	0	0	1	0	1	0	0	1	0	0	0	0	1	2	2	1	2	1	2	2	1	1	2		0	0	0
141	1	8	44	382	1	1	1	141	1	4	2	5	2	4	4	1	2	2			0	0	1	0	1	0	0	0	1	0	1	0	0	0	1	2	2	1	2	1	2	2	1	1	2	2	0	0	0
159	1	8	44	389	1	1	1	159	1	1		7	1		0	1	2	2			1	0	0	0	0	0	1	0	1	0	1	0	0	0	1	2	2	1	2	1	2	2	1	1	2	2	0	0	0
161	1	8	51	415	1	1	1	161	1	1		5	1		6	1	2	2			0	0	1	0	0	0	0	0	1	0	1	0	1	0	1	1	2	1	2	1	2	1	2	1	2	2	0	0	0
166	1	8	51	468	1	1	1	166	1	1		5	1		5	2	2	2			0	0	0	0	0	0	0	0	0	0	0	0	1	0	1	2	2	1	2	1	2	2	1	1	2	2	0	0	0
167	1	8	51	468	1	1	1	167	1	1		5	1		72	1	2	2			0	0	0	0	0	0	0	0	1	0	1	0	0	0	1	2	2	1	2	1	2	2	1	1	2	1	0	0	0
168	1	8	51	467	1	1	1	168	1	1		5	1		24	1	2	2			0	0	0	0	0	0	1	0	0	0	1	1	0	0	1	1	2	1	2	1	2	2	1	1	2	2	0	0	0
169	1	8	52	477	1	1	1	169	1	5	1	5	2	5	3	1	2	2			0	0	0	0	0	0	1	0	0	0	0	0	1	0	0	2	2	1	2	1	2	2	2	1	2	2	0	0	0
170	1	8	52	477	1	1	1	170	1	3	1	5	2	98	36	1	2	2			0	0	0	0	0	0	1	0	1	0	1	0	1	0	1	1	2	2	2	1	2	2	2	1	2	2	0	0	0
171	1	8	52	477	1	1	1	171	1	1		5	1		36	1	2	2			0	0	0	0	0	0	0	0	0	0	0	0	0	0	1	2	2	1	2	1	1	2	1	1	2	2	0	0	0
174	1	8	52	478	1	1	1	174	1	1		5	1		120	1	2	2			0	0	1	0	0	0	0	0	1	0	1	0	1	0	1	2	2	1	2	1	2	2	2	1	2	2	0	0	0
177	1	8	53	494	1	1	1	177	1	2		5	1		60	1	2	1	2	4	0	0	1	0	0	0	1	0	1	0	1	1	0	0	1	2	2	1	2	1	2	2	1	1	2	1	0	0	0
179	1	8	53	487	1	1	1	179	1	1		5	1		240	3	2	1	2	7	0	0	0	0	0	0	0	0	0	0	0	0	0	0	1	1	2	1	2	1	2	2	1	1	2	1	0	0	0
180	1	8	494	487	1	1	1	180	1	1		98	1		408	1	2	2			0	0	0	0	0	0	0	0	0	0	0	0	1	0	1	1	1	1	2	1	1	2	2	1	2	1	0	0	0
181	1	8	53	491	1	1	1	181	1	5	1	5	2	5	132	2	2	2			0	0	0	1	0	0	0	1	0	0	0	0	1	0	0	1	2	1	2	1	2	2	2	1	2	1	0	0	0
183	1	8	53	492	1	1	1	183	1	1		5	1		18	1	2	2			0	0	0	0	0	0	0	0	0	0	0	0	0	0	1	2	2	2	2	1	2	2	2	1	2	2	0	0	0
185	1	8	47	419	1	1	1	185	1	1		5	1		60	1	2	2			1	0	0	0	0	0	1	0	0	0	0	0	1	0	1	2	2	1	2	1	2	2	1	1	2	1	0	0	0
186	1	8	47	419	1	1	1	186	1	1		4	1	7	24	2	2	2			0	0	1	0	1	0	1	0	1	0	1	0	0	0	0	2	2	2	2	1	2	2	2	1	2	2	0	0	0
187	1	8	46	413	1	1	1	187	1	1		7	1		9	1	2	2			1	0	0	0	0	0	0	1	0	0	0	0	1	0	1	1	2	1	2	1	2	2	1	1	2	2	0	0	0
189	1	8	46	409	1	1	1	189	1	3	2	5	2	5	48	1	2	2			1	0	0	0	0	0	1	0	0	0	0	0	1	0	1	2	2	1	2	1	2	2	2	1	2	2	0	0	0
192	1	8	45	399	1	1	1	192	1	3	1	5	2	5	84	2	2	1	2	4	0	0	0	0	1	0	1	0	1	1	0	1	0	0	1	1	2	1	2	1	2	2	1	1	2	1	0	0	0
194	1	8	45	399	1	1	1	194	1	1		5	1		144	1	2	2			1	1	1	0	1	0	0	0	1	0	0	0	1	0	1	2	2	2	2	1	1	2	2	1	2	1	0	0	0
197	1	8	49	445	1	1	1	197	1	1		5	1		12	1	2	2			0	0	0	0	0	0	1	1	0	1	1	0	0	0	1	1	2	1	2	1	1	2	1	1	2	2	0	0	0
200	1	8	49	438	1	1	1	200	1	1		5	1		48	2	2	2			0	0	0	0	0	0	0	0	0	0	0	0	0	0	1	2	2	1	2	1	2	2	2	1	2	1	0	0	0
201	1	8	49	446	1	1	1	201	1	1		4	1		24	1	2	2			0	0	1	0	0	0	1	0	0	0	1	0	0	0	1	2	2	1	2	1	2	2	2	1	2	2	0	0	0
203	1	8	49	450	1	1	1	203	1	5	1	4	2	98	3	2	2	2			0	0	0	0	0	0	1	1	0	0	0	0	0	0	1	2	2	1	2	1	2	2	2	1	2	2	0	0	0
206	1	8	48	434	1	1	1	206	1	1		4	1		60	1	2	2			0	0	0	0	0	0	1	0	0	0	0	0	0	0	0	2	2	1	2	1	2	2	2	1	2	2	0	0	0
208	1	8	48	437	1	1	1	208	1	1		5	1		48	1	2	2			0	0	0	0	0	0	0	0	0	0	0	0	1	0	1	2	2	2	2	1	2	2	1	1	2	1	0	0	0
210	1	8	48	437	1	1	1	210	1	1		5	1		360	1	2	2			0	0	1	0	1	0	0	1	0	0	0	0	0	0	1	2	2	1	2	1	2	2	1	1	1	2	0	0	0
213	1	8	50	456	1	1	1	213	1	1		5	1		12	2	2	2			0	0	0	0	0	0	0	0	0	0	0	0	1	0	1	2	2	1	2	1	2	2	2	1	2	2	0	0	0
214	1	8	50	456	1	1	1	214	1	3	1	7	2	5	12	2	2	2			0	0	1	0	0	0	1	0	0	0	0	0	1	0	1	2	2	1	2	1	2	2	2	1	2	2	0	0	0
215	1	8	50	456	1	1	1	215	1	2	1	5	1		20	1	2	2			0	0	0	0	0	0	0	0	1	0	0	0	1	0	1	2	2	1	2	2	2	2	1	1	2	1	0	0	0
85	1	5	29	254	1	1	1	254	1	2	1	5	1		36	1	2	2			0	0	0	0	0	0	0	0	0	0	0	0	0	0	1		2	1	2	1	2	2	1	1	2	1	0	0	0
2	1	6	37	330	1	1	1	2	1	5	1	5	2	7	24	2	3	1			0	0	0	0	0	0	1	0	0	0	0	1	0	0	0	1	2	2	2	1	2	2	1	1	2	2	0	0	0
25	1	1	3	34	1	1	1	25	1	1		5	1		60	1	3	1	2	7	0	0	0	0	0	0	1	0	1	0	1	0	1	0	1	2	2	1	2	1	2	2	1	1	2	2	0	0	0
44	1	6	33	293	1	1	1	44	1	1		5	1		36	2	3	1	2	4	1	0	0	0	0	1	1	0	1	1	0	1	0	0	1	1	2	1	2	1	2	2	2	1	2	1	0	0	0
63	1	5	28	248	1	1	1	63	1	1		5	1		12	1	3	1	2	4	0	0	0	0	0	0	1	0	0	0	0	0	1	0	1	2	2	1	1	1	2	1	1	1	2	2	0	0	0
69	1	5	31	281	1	1	1	68	1	1		5	1		120	1	3	1	2	4	0	0	1	0	0	0	0	0	0	0	0	1	1	0	1	2	2	1	2	2	2	2	1	1	2	1	0	0	0
86	1	5	29	260	1	1	1	86	1	5	1	5	2	1	12	1	3	1	1		0	0	0	0	0	0	1	0	0	0	0	0	0	0	1	2	2	1	2	1	2	2	2	1	2	2	0	0	0
87	1	5	30	278	1	1	1	87	1	5	1	5	2	7	60	2	3	1	2	4	0	0	0	0	0	0	0	0	0	0	0	0	0	0	1	2	2	1	2	1	2	2	1	1	2	1	0	0	0
122	1	1	1	1	1	1	1	122	1	1		5	1		48	2	3	1	2	2	0	0	0	0	1	0	1	0	1	1	1	1	0	0	1	1	2	1	2	1	2	2	1	1	2	1	0	0	0
123	1	1	1	1	1	1	1	123	1	1		5	1		36	1	3	1	2	7	0	0	0	0	0	0	1	0	1	0	1	1	0	0	0	1	2	1	2	1	2	2	1	1	2	1	0	0	0
193	1	8	45	399	1	1	1	193	1	1		5	1		60	1	3	1	2	2	1	0	0	0	1	0	1	1	1	0	1	0	0	0	1	2	2	1	2	1	2	2	1	1	2	2	0	0	0
195	1	8	45	399	1	1	1	195	1	3	2	1	2	5	12	2	3	1	1		1	0	0	0	0	0	0	0	0	0	1	0	0	0	1	2	2	1	2	1	2	2	1	1	2	1	0	0	0
205	1	8	49	40	1	1	1	205	1	1		5	1		120	1	3	1	2	98	0	0	0	0	0	0	0	0	0	0	0	0	0	1	0	2	2	1	2	1	2	2	2	1	2	2	0	0	0
207	1	8	48	437	1	1	1	207	1	1		7	1		36	2	3	1	1		1	0	0	0	0	0	1	0	0	0	0	0	1	0	1	1	2	1	2	1	2	2	1	1	2	1	0	0	0
209	1	8	48	437	1	1	1	209	1	1		5	1		4	1	3	1	2	4	0	0	0	0	1	0	0	0	0	0	0	0	1	0	1	1	2	1	2	1	2	2	2	1	2	2	0	1	0
211	1	8	48	437	1	1	1	211	1	2	1	5	1		36	2	3	1	1		0	0	1	0	0	0	1	0	0	0	1	1	0	0	1	1	2	1	2	1	2	2	1	1	2	1	0	0	0
212	1	8	50	456	1	1	1	212	1	5	1	7	2	5	72	1	3	1	1		0	0	1	0	0	0	0	0	0	0	0	0	1	0	1	2	2	1	2	1	2	2	2	1	2	2	0	0	0
204	1	1	50	456	1	1	1	215	1	1		5	1		60	2	3	1	2	3	0	0	0	0	0	0	0	0	1	0	1	1	0	0	1	2	2	1	2	1	2	2	1	1	1	2	0	0	0
23	1	6	38	341	1	1	1	23	1	1		5	1		48	1	96	2	2		1	0	0	0	0	0	1	0	0	0	0	0	0	0	1	1	2	1	2	1	2	2	2	1	2	2	0	0	0
9	1	6	36	317	1	0	1	9	2								98				0	0	0	0	0	0	0	0	0	0	0	0	0	0	0												0	0	0
26	1	6	37	330		0	1	26	2								98				0	0	0	0	0	0	0	0	0	0	0	0	0	0	0												0	0	0
27	1	6	37	330		0	1	27	2								98				0	0	0	0	0	0	0	0	0	0	0	0	0	0	0												0	0	0
28	1	6	37	333		0	1	28	2								98				0	0	0	0	0	0	0	0	0	0	0	0	0	0	0												0	0	0
29	1	6	36	325		0	1	29	2								98				0	0	0	0	0	0	0	0	0	0	0	0	0	0	0												0	0	0
30	1	6	38	347		0	1	30	2								98				0	0	0	0	0	0	0	0	0	0	0	0	0	0	0												0	0	0
31	1	6	38	343		0	1	31	2								98				0	0	0	0	0	0	0	0	0	0	0	0	0	0	0												0	0	0
32	1	6	38	343		0	1	32	2								98				0	0	0	0	0	0	0	0	0	0	0	0	0	0	0												0	0	0
33	1	6	38	341		0	1	33	2								98				0	0	0	0	0	0	0	0	0	0	0	0	0	0	0												0	0	0
49	1	6	35	315		0	1	49	2								98				0	0	0	0	0	0	0	0	0	0	0	0	0	0	0												0	0	0
50	1	6	35	308		0	1	50	2								98				0	0	0	0	0	0	0	0	0	0	0	0	0	0	0												0	0	0
51	1	6	35	314		0	1	51	2								98				0	0	0	0	0	0	0	0	0	0	0	0	0	0	0												0	0	0
52	1	6	39	350		0	1	52	2								98				0	0	0	0	0	0	0	0	0	0	0	0	0	0	0												0	0	0
53	1	6	39	351		0	1	53	2								98				0	0	0	0	0	0	0	0	0	0	0	0	0	0	0												0	0	0
54	1	6	39	350		0	1	54	2								98				0	0	0	0	0	0	0	0	0	0	0	0	0	0	0												0	0	0
55	1	6	39	352		0	1	55	2								98				0	0	0	0	0	0	0	0	0	0	0	0	0	0	0												0	0	0
57	1	6	33	289		0	1	57	2								98				0	0	0	0	0	0	0	0	0	0	0	0	0	0	0												0	0	0
73	1	6	39	353		0	1	73	2								98				0	0	0	0	0	0	0	0	0	0	0	0	0	0	0												0	0	0
74	1	6	39	353		0	1	74	2								98				0	0	0	0	0	0	0	0	0	0	0	0	0	0	0												0	0	0
75	1	6	39	353		0	1	75	2								98				0	0	0	0	0	0	0	0	0	0	0	0	0	0	0												0	0	0
76	1	6	32	282		0	1	76	2								98				0	0	0	0	0	0	0	0	0	0	0	0	0	0	0												0	0	0
77	1	6	32	282		0	1	77	2								98				0	0	0	0	0	0	0	0	0	0	0	0	0	0	0												0	0	0
78	1	6	34	297		0	1	78	2								98				0	0	0	0	0	0	0	0	0	0	0	0	0	0	0												0	0	0
79	1	6	34	297		0	1	79	2								98				0	0	0	0	0	0	0	0	0	0	0	0	0	0	0												0	0	0
80	1	6	34	297		0	1	80	2								98				0	0	0	0	0	0	0	0	0	0	0	0	0	0	0												0	0	0
81	1	6	34	305		0	1	81	2								98				0	0	0	0	0	0	0	0	0	0	0	0	0	0	0												0	0	0
82	1	6	34	306		0	1	82	2								98				0	0	0	0	0	0	0	0	0	0	0	0	0	0	0												0	0	0
83	1	6	34	306		0	1	83	2								98				0	0	0	0	0	0	0	0	0	0	0	0	0	0	0												0	0	0
89	1	5	30	268	2	0	1	89	2								98				0	0	0	0	0	0	0	0	0	0	0	0	0	0	0												0	0	0
91	1	5	28	248		0	1	91	2								98				0	0	0	0	0	0	0	0	0	0	0	0	0	0	0												0	0	0
92	1	5	28	250		0	1	92	2								98				0	0	0	0	0	0	0	0	0	0	0	0	0	0	0												0	0	0
93	1	5	28	252		0	1	93	2								98				0	0	0	0	0	0	0	0	0	0	0	0	0	0	0												0	0	0
94	1	5	28	242		0	1	94	2								98				0	0	0	0	0	0	0	0	0	0	0	0	0	0	0												0	0	0
95	1	5	28	241		0	1	95	2								98				0	0	0	0	0	0	0	0	0	0	0	0	0	0	0												0	0	0
96	1	5	28	245		0	1	96	2								98				0	0	0	0	0	0	0	0	0	0	0	0	0	0	0												0	0	0
97	1	5	28	245		0	1	97	2								98				0	0	0	0	0	0	0	0	0	0	0	0	0	0	0												0	0	0
98	1	5	31	280		0	1	98	2								98				0	0	0	0	0	0	0	0	0	0	0	0	0	0	0												0	0	0
99	1	5	31	281		0	1	99	2								98				0	0	0	0	0	0	0	0	0	0	0	0	0	0	0												0	0	0
101	1	5	29	264		0	1	101	2								98				0	0	0	0	0	0	0	0	0	0	0	0	0	0	0												0	0	0
102	1	5	29	254		0	1	102	2								98				0	0	0	0	0	0	0	0	0	0	0	0	0	0	0												0	0	0
103	1	5	29	264		0	1	103	2								98				0	0	0	0	0	0	0	0	0	0	0	0	0	0	0												0	0	0
104	1	5	29	265		0	1	104	2								98				0	0	0	0	0	0	0	0	0	0	0	0	0	0	0												0	0	0
105	1	5	29	260		0	1	105	2								98				0	0	0	0	0	0	0	0	0	0	0	0	0	0	0												0	0	0
106	1	5	29	260		0	1	106	2								98				0	0	0	0	0	0	0	0	0	0	0	0	0	0	0												0	0	0
107	1	5	30	278		0	1	107	2								98				0	0	0	0	0	0	0	0	0	0	0	0	0	0	0												0	0	0
108	1	5	30	273		0	1	108	2								98				0	0	0	0	0	0	0	0	0	0	0	0	0	0	0												0	0	0
109	1	5	30	274		0	1	109	2								98				0	0	0	0	0	0	0	0	0	0	0	0	0	0	0												0	0	0
112	1	5	30	270		0	1	112	2								98				0	0	0	0	0	0	0	0	0	0	0	0	0	0	0												0	0	0
113	1	5	30	271		0	1	113	2								98				0	0	0	0	0	0	0	0	0	0	0	0	0	0	0												0	0	0
116	1	1	1	13		0	1	116	2								98				0	0	0	0	0	0	0	0	0	0	0	0	0	0	0												0	0	0
119	1	1	1	12	2	0	1	119	2								98				0	0	0	0	0	0	0	0	0	0	0	0	0	0	0												0	0	0
126	1	1	4	37		0	1	126	2								98				0	0	0	0	0	0	0	0	0	0	0	0	0	0	0												0	0	0
127	1	1	4	37		0	1	127	2								98				0	0	0	0	0	0	0	0	0	0	0	0	0	0	0												0	0	0
129	1	1	4	37		0	1	129	2								98				0	0	0	0	0	0	0	0	0	0	0	0	0	0	0												0	0	0
130	1	1	4	45		0	1	130	2								98				0	0	0	0	0	0	0	0	0	0	0	0	0	0	0												0	0	0
131	1	1	4	47		0	1	131	2								98				0	0	0	0	0	0	0	0	0	0	0	0	0	0	0												0	0	0
133	1	1	4	39		0	1	133	2								98				0	0	0	0	0	0	0	0	0	0	0	0	0	0	0												0	0	0
134	1	1	4	39		0	1	134	2								98				0	0	0	0	0	0	0	0	0	0	0	0	0	0	0												0	0	0
136	1	1	2	23		0	1	136	2								98				0	0	0	0	0	0	0	0	0	0	0	0	0	0	0												0	0	0
137	1	1	2	23		0	1	137	2								98				0	0	0	0	0	0	0	0	0	0	0	0	0	0	0												0	0	0
138	1	1	2	23		0	1	138	2								98				0	0	0	0	0	0	0	0	0	0	0	0	0	0	0												0	0	0
139	1	1	2	23		0	1	139	2								98				0	0	0	0	0	0	0	0	0	0	0	0	0	0	0												0	0	0
143	1	1	2	16		0	1	143	2								98				0	0	0	0	0	0	0	0	0	0	0	0	0	0	0												0	0	0
144	1	1	2	20		0	1	144	2								98				0	0	0	0	0	0	0	0	0	0	0	0	0	0	0												0	0	0
145	1	1	2	21		0	1	145	2								98				0	0	0	0	0	0	0	0	0	0	0	0	0	0	0												0	0	0
146	1	1	2	21		0	1	146	2								98				0	0	0	0	0	0	0	0	0	0	0	0	0	0	0												0	0	0
147	1	1	3	34		0	1	147	2								98				0	0	0	0	0	0	0	0	0	0	0	0	0	0	0												0	0	0
148	1	1	3	35		0	1	148	2								98				0	0	0	0	0	0	0	0	0	0	0	0	0	0	0												0	0	0
149	1	1	3	35		0	1	149	2								98				0	0	0	0	0	0	0	0	0	0	0	0	0	0	0												0	0	0
150	1	1	3	26		0	1	150	2								98				0	0	0	0	0	0	0	0	0	0	0	0	0	0	0												0	0	0
151	1	1	3	28	1	0	1	151	2								98				0	0	0	0	0	0	0	0	0	0	0	0	0	0	0												0	0	0
152	1	1	3	32		0	1	152	2								98				0	0	0	0	0	0	0	0	0	0	0	0	0	0	0												0	0	0
153	1	1	3	32		0	1	153	2								98				0	0	0	0	0	0	0	0	0	0	0	0	0	0	0												0	0	0
155	1	8	44	385		0	1	155	2								98				0	0	0	0	0	0	0	0	0	0	0	0	0	0	0												0	0	0
156	1	8	44	385		0	1	156	2								98				0	0	0	0	0	0	0	0	0	0	0	0	0	0	0												0	0	0
160	1	8	44	389		0	1	160	2								98				0	0	0	0	0	0	0	0	0	0	0	0	0	0	0												0	0	0
162	1	8	51	474		0	1	162	2								98				0	0	0	0	0	0	0	0	0	0	0	0	0	0	0												0	0	0
164	1	8	51	463		0	1	164	2								98				0	0	0	0	0	0	0	0	0	0	0	0	0	0	0												0	0	0
165	1	8	51	473		0	1	165	2								98				0	0	0	0	0	0	0	0	0	0	0	0	0	0	0												0	0	0
176	1	8	53	494		0	1	176	2								98				0	0	0	0	0	0	0	0	0	0	0	0	0	0	0												0	0	0
182	1	8	53	491		0	1	182	2								98				0	0	0	0	0	0	0	0	0	0	0	0	0	0	0												0	0	0
184	1	8	53	492		0	1	184	2								98				0	0	0	0	0	0	0	0	0	0	0	0	0	0	0												0	0	0
188	1	8	46	412		0	1	188	2								98				0	0	0	0	0	0	0	0	0	0	0	0	0	0	0												0	0	0
190	1	8	46	413		0	1	190	2								98				0	0	0	0	0	0	0	0	0	0	0	0	0	0	0												0	0	0
191	1	8	46	413		0	1	191	2								98				0	0	0	0	0	0	0	0	0	0	0	0	0	0	0												0	0	0
196	1	8	8	397		0	1	196	2								98				0	0	0	0	0	0	0	0	0	0	0	0	0	0	0												0	0	0
198	1	8	49	445		0	1	198	2								98				0	0	0	0	0	0	0	0	0	0	0	0	0	0	0												0	0	0
199	1	8	49	445		0	1	199	2								98				0	0	0	0	0	0	0	0	0	0	0	0	0	0	0												0	0	0
202	1	8	49	446		0	1	202	2								98				0	0	0	0	0	0	0	0	0	0	0	0	0	0	0												0	0	0
[truncated: 63 more columns]
